# Supplementary material for: Interleukin-19 Levels Are Increased in Palmoplantar Pustulosis and Reduced following Apremilast Treatment
Source: Int J Mol Sci. 2023 Jan 9;24(2):1276. doi: 10.3390/ijms24021276 (PMC9862858; doi:10.3390/ijms24021276)
Supplement: Supplementary file 1 [file ijms-24-01276-s001.zip]

Archive with 1 entries (1 files):
- ijms-2104298-ori - SM.pdf
